# Supplementary material for: A Combined TLR7/TLR9/GATA3 Score Can Predict Prognosis in Biliary Tract Cancer
Source: Diagnostics (Basel). 2021 Sep 1;11(9):1597. doi: 10.3390/diagnostics11091597 (PMC8469358; doi:10.3390/diagnostics11091597)
Supplement: Supplementary file 1 [file diagnostics-11-01597-s001.zip]

Archive with 1 entries (1 files):
- diagnostics-1268180-supplementary.pdf
